# Supplementary material for: Analysis of the asymmetrically expressed Ablim1 locus reveals existence of a lateral plate Nodal-independent left sided signal and an early, left-right independent role for nodal flow
Source: BMC Dev Biol. 2010 May 20;10:54. doi: 10.1186/1471-213X-10-54 (PMC2885315; doi:10.1186/1471-213X-10-54)
Supplement: Additional file 1 — L-R micro array data. The top asymmetric expressing genes as indicated by the micro-array analysis. Data from 4 experiments has been averaged and genes ranked for stronger left (top) or right (bottom) sided expression. Genes subsequently analysed by in situ are highlighted. [file 1471-213X-10-54-S1.XLS]

## Sheet: Sheet2
Genes selected by hand as differential in left in three of four smart slides.
Left versus right lateral plate (and left v right side) Right as raw 2d normalised
slide ()*	207028056	207028057	207028062	207028063
method ()*S	SMART	SMART	SMART	SMART
Systematic	ratio	ratio	ratio	ratio					Description	Function
NM_011098	0.380709	0.3022	0.231378	0.126541	1.42154	0.355384		2.81386	Mus musculus paired-like homeodomain transcription factor 2 (Pitx2), mRNA	transcription regulation [0006355]
NM_007972	0.342107	0.257705	0.436165	0.433524	1.81161	0.452902		2.20798	Mus musculus coagulation factor X (F10), mRNA	proteolysis and peptidolysis [0006508]
NM_016689	0.537287	0.468347	0.483513	0.430766	2.4572	0.6143		1.62787	Mus musculus aquaporin 3 (Aqp3), mRNA	water transport [0006833]
NM_011784	0.450201	0.339244	0.761448	0.472872	2.47397	0.618491		1.61684	Mus musculus angiotensin receptor-like 1 (Agtrl1), mRNA	G-protein coupled receptor protein signaling pathway [0007186]
NM_009984	0.676293	0.472689	0.412897	0.280755	2.51893	0.629732		1.58798	Mus musculus cathepsin L (Ctsl), mRNA	proteolysis and peptidolysis [0006508]
AF316038	0.598712	0.476873	0.556948	0.398405	2.62965	0.657413		1.52111	Mus musculus actin-binding double zinc finger protein mRNA, partial cds	developmental processes [0007275]
NM_016806	0.503175	0.478786	0.627657	0.535973	2.64876	0.662191		1.51014	Mus musculus heterogeneous nuclear ribonucleoprotein A2/B1 (Hnrpa2b1), mRNA	RNA processing [0006396]
NM_010516	0.511588	0.52911	0.557462	0.627126	2.73687	0.684218		1.46152	Mus musculus cysteine rich protein 61 (Cyr61), mRNA	oncogenesis [0007048]
M22479	0.659015	0.500865	0.564254	0.37653	2.75968	0.689919		1.44944	Mouse tropomyosin isoform 2 mRNA, complete cds	muscle development [0007517]
U18869	0.620505	0.477944	0.599146	0.527988	2.84609	0.711522		1.40544	Mus musculus mitogen-responsive 96 kDa phosphoprotein p96 mRNA, alternatively spliced p67 mRNA, and alternatively spliced p93 mRNA, complete cds	cell proliferation [0008283]
AF117951	0.635119	0.523225	0.573813	0.500721	2.868	0.716999		1.3947	Mus musculus lysyl oxidase-like protein 2 mRNA, partial cds	proteolysis and peptidolysis [0006508]
NM_008228	0.568664	0.571931	0.656493	0.552914	2.91867	0.729666		1.37049	Mus musculus histone deacetylase 1 (Hdac1), mRNA	transcription regulation [0006355]
X12616	0.608027	0.508853	0.713596	0.494237	2.93274	0.733185		1.36391	Mouse c-fes proto-oncogene mRNA for c-fes protein	oncogenesis [0007048]
NM_009862	0.620435	0.555072	0.657002	0.524645	2.97759	0.744397		1.34337	Mus musculus cell division cycle 45 homolog (S. cerevisiae)-like (Cdc45l), mRNA	cell cycle [0007049]
NM_018816	0.70521	0.546985	0.614641	0.453441	3.02549	0.756372		1.3221	Mus musculus apolipoprotein M (apoM), mRNA	energy pathways [0006091]
NM_008486	0.627576	0.497362	0.795619	0.505734	3.05387	0.763467		1.30981	Mus musculus leucine arylaminopeptidase 1, intestinal (Lap1), mRNA	pathogenesis [0009405]
NM_011653	0.605064	0.541531	0.821109	0.510956	3.08372	0.770931		1.29713	Mus musculus tubulin alpha 1 (Tuba1), mRNA	microtubule-based process [0007017]
NM_020521	0.626603	0.566607	0.858962	0.51349	3.19227	0.798066		1.25303	Mus musculus pheromone receptor M21 (LOC57280), mRNA	biological_process unknown [0000004]
Genes selected by hand as differential in right in three of four smart slides
Left versus right lateral plate (and left v right side) Right as raw 2d normalised
slide ()*	207028056	207028057	207028062	207028063
method ()*S	SMART	SMART	SMART	SMART
Systematic	ratio	ratio	ratio	ratio					Description	Function
NM_011121	3.65018	4.40227	2.23154	1.87844	12.1624	3.04061		3.04061	Mus musculus polo-like kinase homolog, (Drosophila) (Plk), mRNA	oncogenesis [0007048]
NM_009434	3.32078	2.66569	2.70814	2.09468	10.7893	2.69732		2.69732	Mus musculus tumor-suppressing subchromosomal transferable fragment 3 (Tssc3), mRNA	transcription [0006350]
NM_016660	3.39823	3.5563	1.74605	1.74936	10.4499	2.61248		2.61248	Mus musculus high mobility group protein I (Hmgi), mRNA	transcription regulation [0006355]
NM_008894	3.07154	2.13545	1.84041	1.57951	8.62691	2.15673		2.15673	Mus musculus polymerase (DNA directed), delta 2, regulatory subunit (50 kDa) (Pold2), mRNA	DNA replication [0006260]
NM_010489	2.29581	2.69036	1.62887	1.80064	8.41568	2.10392		2.10392	Mus musculus hyaluronidase 2 (Hyal2), mRNA	carbohydrate metabolism [0005975]
NM_008753	2.58026	2.2559	1.95555	1.61794	8.40965	2.10241		2.10241	Mus musculus ornithine decarboxylase antizyme (Oaz1), mRNA	polyamine metabolism [0006595]
NM_009743	3.01438	1.93173	1.68768	1.7713	8.40509	2.10127		2.10127	Mus musculus Bcl2-like (Bcl2l), mRNA	apoptosis [0006915]
NM_008019	2.21213	1.82531	2.36124	1.76287	8.16155	2.04039		2.04039	Mus musculus FK506 binding protein 1a (12 kDa) (Fkbp1a), mRNA	protein folding [0006457]
NM_013604	2.46902	2.06887	2.06565	1.38663	7.99017	1.99754		1.99754	Mus musculus metaxin (Mtx), mRNA	intracellular protein traffic [0006886]
AF178954	1.82043	2.23683	1.53309	1.91318	7.50354	1.87589		1.87589	Mus musculus monocarboxylate transporter 4 mRNA, complete cds	transport [0006810]
NM_021888	2.02058	1.49297	2.06751	1.8417	7.42276	1.85569		1.85569	Mus musculus queuine tRNA-ribosyltransferase (LOC60507), mRNA	queuosine biosynthesis [0008616]
X59047	1.91628	1.77131	1.8835	1.45253	7.02362	1.75591		1.75591	M.musculus MD3 mRNA	developmental processes [0007275]
U25809	1.8243	1.79903	1.77947	1.55808	6.96088	1.74022		1.74022	Mus musculus serine/threonine protein phosphatase type 1 alpha mRNA, complete cds	protein dephosphorylation [0006470]
NM_016957	1.70032	1.76885	1.61916	1.54008	6.62841	1.6571		1.6571	Mus musculus high mobility group protein 17 (Hmg17), mRNA	DNA packaging [0006323]
